# Supplementary material for: Equine Polyclonal Antibodies Prevent Acute Chikungunya Virus Infection in Mice
Source: Viruses. 2023 Jun 29;15(7):1479. doi: 10.3390/v15071479 (PMC10384969; doi:10.3390/v15071479)
Supplement: Supplementary file 1 [file viruses-15-01479-s001.zip]

Archive with 1 entries (1 files):
- viruses-2414515-supplementary.pdf
